# Supplementary material for: Quality assessment of paediatric randomized controlled trials published in China from 1999 to 2022: a cross-sectional study
Source: BMC Pediatr. 2024 May 27;24:364. doi: 10.1186/s12887-024-04839-3 (PMC11129423; doi:10.1186/s12887-024-04839-3)
Supplement: Supplementary file 1 — Supplementary Material 1. [file 12887_2024_4839_MOESM1_ESM.xlsx]

## Sheet: Sheet1
Data collection form
Part one: General characteristics of paediatric RCTs in China																								Part two: Quality assessment of the RCTs
Number	Title	Journal name	Level of journal: 1. Chinese Science Citation Database (CSCD) 2. Non-CSCD	Publication date	Province of the sponsor located: 1. North; 2. East; 3. South; 4. Central; 5. Northeast; 6.Northwest; 7. Southwest.	Number of research centres: 1. Multiple-centre 2. Single-centre	Authors'affiliation: 1. Teching hospotital ; 2. Non-teching hospital; 3. Scientific research institutions	Funding resources: 1. company; national; 2. provincial; 3. not-reported	Name of studying diseases	Studying diseases categories: according to International Classifcation of Diseases (ICD)-10 classifcation	Whether the studying diseases was major diseases or rare diseases: 1. major diseases; 2. major diseases 3. neither	Whether ethical approval was reported: 1. Yes 2. Not-reported	Whether informed consent was reported: 1. Yes 2. Not-reported	Types of intervention: 1. Medication; 2. Surgical; 3. Rehabitation; 4.Others	Types of control: 1.Active medicine； 2.Placebo control; 3.Blank control; 4.Dose-response control (130页）	Follow-up time: 1. ≤1 year; 2. 1-3year; 3. ≥3year; 4. Not-reported	Whether Comparability of baseline was reported: 1. Yes 2. Not-reported	Whether trial registration information was reported: 1. Yes 2. Not-reported	Sample size: 1. ≤100; 2. 100-500; 3. ≥500	Whether sample size calculation done prior to study initiation was reported: 1. Yes 2. Not-reported	Whether the adverse events was reported: 1. Yes 2. Not-reported	Whether the dropouts was reported: 1. Yes 2. Not-reported	Whether the conflict of interest was reported: 1. Yes 2. Not-reported	Random sequence generation					Allocation concealment					Blinding of participants and personnel			Blinding of outcome assessment			Incomplete outcome data			selective outcome reporting			Other bias
																								Low risk		High risk		Unclear (Randomization not described)	Low risk		High risk		Unclear	Low risk	High risk	Unclear	Low risk	High risk	Unclear	Low risk	High risk	Unclear	Low risk	High risk	Unclear	Low risk	High risk	Unclear
																								The researchers describe a random component in the sequence generation process : 1. Yes 2. No	Method of random sequence generation, such as: 1. a random number table; 2. use of a computer random number generator; 3. coin tossing; 4. throwing dice; 5. drawing of lots; 6. others	1. Yes 2. No	Method of random sequence generation, such as: 1.Sequence generated by odd or even date of birth, rule based on date (or day ) of admission ,based on hospital or clinic record number, etc. 2.Allocation by judgement of the clinician; 3.Allocation by preference of the participant; 4.Allocation based on the results of a laboratory test or a series of tests; 5.Allocation by availability of the interv…	Insufficient information for assessment 1. Yes 2. No	Participants and investigators enrolling participants were not aware of assignment: 1. Yes 2. No	Methods of allocation concealment, such as: 1. Central allocation (such as telephone/web-based/ pharmacy-controlled randomization); 2.Sequentially numbered identical drug containers; 3. Sequentially numbered, opaque, sealed envelopes; 4. others	Participants or investigators enrolling participants could possibly know the assignment: 1. Yes 2. No	Way of allocation concealment, such as: 1. Using an open random allocation schedule (e.g. a list of random numbers); 2. Assignment envelopes were used without appropriate safeguards (e.g. if envelopes were unsealed or non-opaque or not sequentially numbered); 3. Alternation or rotation; 4. Date of birth; 5. Case record number; 6. Any other explicitly unconcealed procedure.	Randomization not described: 1. Yes 2. No	Blinding of participants and key study personnel ensured, and unlikely that the blinding could have been broken, etc. 1. Yes 2. No	Open label; no blinding or incomplete blinding; or attempted blinding of key study participants and personnel, but it was likely that the blinding was compromised: 1. Yes 2. No	Insufficient information to permit judgment; The study did not address this outcome, etc. 1. Yes 2. No	Blinding of outcome assessment was ensured 1. Yes 2. No	Open label, no blinding of outcome assessment and the outcome measurement was likely to be influenced by lack of blinding 1. Yes 2. No	Insufficient information for a clear decision 1. Yes 2. No	No missing data or missing data be analyzed properly; Missing outcome data balanced in number across intervention groups, with similar reasons for missing data across groups, etc. 1. Yes 2. No	Reason for missing outcome data likely to be related to true outcome, with either imbalance in numbers or reasons for missing data across intervention groups; “As-treated” analysis done with substantial. difference in the intervention received from that assigned at randomization, etc. 1. Yes 2. No	Insufficient reporting of attrition/ exclusions to permit judgment; The study did not address this outcome, etc. 1. Yes 2. No	All outcomes described are included and reported in the analysis; For registered trials, all outcomes reported are included in the analysis; All outcomes expected to have been collected for the condition are reported, etc. 1. Yes 2. No	Not all of the study’s pre-specified primary outcomes have been reported; One or more primary outcomes is reported using measurements, analysis methods or subsets of the data (e.g., subscales) that were not pre-specified; The study report fails to include results for a key outcome that would be expected to have been reported for such a study, etc. 1. Yes 2. No	Insufficient information for clear decision, etc. 1. Yes 2. No	The study appears to be free of other sources of bias, etc. 1. Yes 2. No	1. Had a potential source of bias related to the specific study design used; 2. Has been claimed to have been fraudulent, etc. (Yes or no)	Insufficient information for assessment 1. Yes 2. No
